# Supplementary material for: Discovering functional sequences with RELICS, an analysis method for CRISPR screens
Source: PLoS Comput Biol. 2020 Sep 16;16(9):e1008194. doi: 10.1371/journal.pcbi.1008194 (PMC7521704; doi:10.1371/journal.pcbi.1008194)
Supplement: S1 Table — (XLSX) [file pcbi.1008194.s010.xlsx]

## Sheet: Sheet1
Data set	Initial nr. Guides	Final nr. Guides
CD69	10650	3025
IL2RA	19751	7869
GATA1	6034	988
MYC	73241	10718
