# Supplementary material for: Discovering functional sequences with RELICS, an analysis method for CRISPR screens
Source: PLoS Comput Biol. 2020 Sep 16;16(9):e1008194. doi: 10.1371/journal.pcbi.1008194 (PMC7521704; doi:10.1371/journal.pcbi.1008194)
Supplement: S3 Table — Guide sequences are given for each target. The positive control targets a known functional sequence (e2) identified by Fulco et al. As negative controls a dCas9:KRAB only or an sgRNA targeting a non-functional safe harbor region on chromosome 8 were used. (XLSX) [file pcbi.1008194.s012.xlsx]

## Sheet: Sheet1
gRNA target	sgRNA	d0_r1	d0_r2	d6_r1	d6_r2	d14_r1	d14_r2
FS9	GTTTATTCAGAGGAGGCCCC	36.04	39.61	30.78	33.2	29.06	28.19
FS10	GTAGCTAAAGTAGAGGTAAA	82.39	81.45	77.94	76.79	76.8	76.26
FS10	GCTAAAGTAGAGGTAAATGG	45.67	48.67	40.57	40.88	39.21	40.83
FS12	GTGCCATGGTGGGAAGCGTT	29.03	29.16	24.13	22.76	20.73	20.39
FS12	GATAAGAAAACGGAGCCATC	54.2	56.22	48.79	50.16	48.21	47.51
FS12	GACGTGATCAGCAGCCATAG	25.64	25.31	18.46	19.28	18.23	18.81
FS14	GAGTTAAGACTGATCACTGA	38.3	44.55	33.77	36.59	31.13	32.74
FS14	GATTGACATAAATTCACAGA	81	83.66	79.37	79.85	78.49	79.3
FS15	GGGGAAAGACGACAAGACTA	46.73	47.05	41.37	40	38.9	38.16
FS15	GCCAGACAAACCGAGAGTAC	28.91	31.59	26.34	25.28	21.83	23.98
e2 (MYC)	CCTGGAAAGACAACAGCTTG	50.86	49.65	39.14	40.48	34.17	33.44
FS5 (Gata1)	GTGTACACAGCAACACGGAC	29.83	29.1	25.84	24.26	23.14	23.3
Neg. control	GACAAGCTGCAAGGTGTAAAT	47.25	46.63	46.03	45.27	41.01	41.71
dCas9:KRAB only		26.72	27.79	27.95	27.15	25.44	26.14
K562 wildtype		0.14	0.14	0.13	0.13	0.38	0.38
