# Supplementary material for: Discovering functional sequences with RELICS, an analysis method for CRISPR screens
Source: PLoS Comput Biol. 2020 Sep 16;16(9):e1008194. doi: 10.1371/journal.pcbi.1008194 (PMC7521704; doi:10.1371/journal.pcbi.1008194)
Supplement: S4 Table — Coordinates are given in both hg38 and hg19 genome assemblies. NS is a negative control sgRNA targeting a safe harbor region on chromosome 8. GATA1_TSS sgRNA targets the transcription start site of GATA1. The Glod5-1 / Glod5-2 sgRNAs target the putative functional sequence near GLOD5 identified by Fulco et al. 2016. (XLSX) [file pcbi.1008194.s013.xlsx]

## Sheet: Sheet1
% of GFP cells	D0	D0	D6	D6	D14	D14
NS	21.98	24.21	20.32	20.21	17.26	16.93
gata1-tss	55.08	54.74	12.78	12.91	3.02	2.8
Glod5-1	20.88	19.06	18.18	19.19	15.86	14.76
Glod5-2	31.41	31.87	34.71	35.03	32.88	33.03
hg38	chr	start	end	gRNA sequence
Gata1_TSS	chrX	48786605	48786625	GGTTCGGCCGCCTTGGGGATG
Glod5-1	chrX	48761964	48761983	GCTTGTCTCTGAAAGAGAAA
Glod5-2	chrX	48762201	48762220	GCTTTAGGAGAGGAATTCAG
NS	chr8	128176215	128176234	GACAAGCTGCAAGGTGTAAAT
hg19	chr	start	end	gRNA sequence
Gata1_TSS	chrX	48645013	48645033	GGTTCGGCCGCCTTGGGGATG
Glod5-1	chrX	48620368	48620387	GCTTGTCTCTGAAAGAGAAA
Glod5-2	chrX	48620605	48620624	GCTTTAGGAGAGGAATTCAG
NS	chr8	129188461	129188480	GACAAGCTGCAAGGTGTAAAT
